# Supplementary material for: Spatial and temporal variations in salt marsh microorganisms of the Wadden Sea
Source: Ecol Evol. 2022 Mar 27;12(3):e8767. doi: 10.1002/ece3.8767 (PMC8958242; doi:10.1002/ece3.8767)
Supplement: Supplementary file 1 — Supplementary Material [file ECE3-12-e8767-s001.xlsx]

## Sheet: PLFA Final_soil
Sample ID	Transect	Sample	Zone	Horizon	Season	2-OH 12:0	14:00:00	i15:0	a15:0	15:00:00	i16:0	16:2w2	16:3w3	16:1w7	16:00:00	i17:0	17:1w7	cy17:0	17:00:00	18:2w6.9	18:1w9	18:1w7	18:00:00	cy19:0	20:4w6	20:5w3	20:3w6	20:2	20:00:00	22:6w3	22:00:00	1 day, 0:00:00
fa_596.rst	T1	Soil	LSM	0-5	April	0	4.69824	9.13182	5.45558	1.38713	2.84162	0	3.25045	20.1677	29.2281	2.39448	0	0	1.02786	7.59975	11.823	31.1213	4.84675	0	3.0471	2.46703	0	0	0	0	0.718508	0
fa_597.rst	T2	Soil	LSM	0-5	April	0	4.90207	11.4526	6.69311	1.58404	3.55809	0	4.36219	20.6064	29.4264	2.88336	0	3.38347	1.25949	3.35565	12.549	31.6979	4.51428	0	2.39218	1.73907	0	0	0	0	0.734199	0
fa_598.rst	T3	Soil	LSM	0-5	April	0	6.27067	13.7863	8.45025	2.13766	4.47806	0	5.48818	29.5499	41.9759	3.5138	0	0	1.77131	7.64727	17.7535	48.2268	6.66172	0	3.57718	3.00504	0	0	0	0	0	0
fa_599.rst	T4	Soil	LSM	0-5	April	0	4.4962	11.0237	6.85432	1.59297	3.53748	0	4.16154	21.1125	31.5211	2.82387	0	3.27196	1.23467	6.64805	12.871	31.621	5.48784	0	1.58189	1.03225	0	0	0	0	0.892627	0
fa_600.rst	T5	Soil	LSM	0-5	April	0	5.1609	11.3539	8.12797	1.7692	3.61657	0	3.86543	23.218	33.931	2.82964	0	3.16025	1.35877	6.152	13.536	33.9696	5.65771	0	2.77334	2.46883	0	0	0	0	1.14071	0
fa_602.rst	T1	Soil	LSM	5-10	April	0	2.26656	7.19817	4.21532	0.702576	2.13287	0	1.88246	6.1352	14.9497	1.65151	0	1.89637	0	2.89601	5.36514	9.14865	3.61358	6.92642	0	0	0	0	0	0	0	0
fa_603.rst	T2	Soil	LSM	5-10	April	0	1.87831	6.2285	3.85494	0.607357	1.70025	0	1.6709	6.15174	11.4773	1.46561	0	1.78108	0	1.03434	3.63128	7.8371	3.00699	0	0	0	0	0	0	0	0	0
fa_604.rst	T3	Soil	LSM	5-10	April	0	2.72239	7.98476	4.97489	0.822015	2.27331	0	2.41564	9.03957	18.5417	1.89438	0	2.38797	0.59415	2.36813	6.52127	13.2152	5.57154	0	0	0	0	0	0	0	0.677428	0
fa_605.rst	T4	Soil	LSM	5-10	April	0	1.94263	5.58506	3.3596	0.602598	1.51313	0	1.49071	6.14752	12.7267	1.23187	0	1.64188	0	1.95524	4.02533	8.04765	3.43047	0	0	0	0	0	0	0	0	0
fa_606.rst	T5	Soil	LSM	5-10	April	0	2.31946	6.17894	4.06438	0.712494	1.81314	0	1.72438	7.35128	15.4135	1.41637	0	1.77154	0	1.46918	4.68164	9.21922	3.75434	0	0	0	0	0	0	0	0	0
fa_659.rst	T1	Soil	LSM	0-5	July	0	3.43409	8.93597	5.79738	1.26109	2.46776	0	2.58568	15.4228	26.2632	2.03178	0	2.18128	0.998836	7.41894	7.99237	20.9735	3.33185	0	1.42107	0	0	0	0	0	0	0
fa_660.rst	T2	Soil	LSM	0-5	July	0	3.48575	10.6265	5.33083	0.954311	3.33093	0	2.88124	11.4166	28.3074	2.53925	1.09313	1.98937	0.802246	9.62059	12.0826	21.547	4.17626	0	1.93989	0.725823	0	0	0	0	0	0
fa_661.rst	T3	Soil	LSM	0-5	July	0	3.79477	9.58831	5.71204	1.23305	2.78815	0	2.62633	13.146	26.373	2.51523	0	2.12994	0.919378	7.3051	9.03864	20.8054	5.2446	0	0	0	0	0	0	0	0	0
fa_662.rst	T4	Soil	LSM	0-5	July	0	5.24921	12.8968	7.28224	1.70931	3.87867	0	3.73592	20.0694	38.5534	3.5768	0	2.82872	1.43421	11.2133	13.5184	33.2736	5.528	0	3.72237	1.88679	0	0	0	0	0	0
fa_663.rst	T5	Soil	LSM	0-5	July	0	4.75653	12.6463	7.78295	1.69152	3.88526	0	4.02011	16.6659	30.5281	3.33996	0	3.65879	1.38685	2.7736	10.7786	26.5876	4.82944	0	1.80701	0	0	0	0	0	0.791804	0
fa_665.rst	T1	Soil	LSM	5-10	July	0	2.63679	6.28995	4.22432	0.787944	1.64823	0	1.42902	6.74175	15.6686	1.51887	0	1.73321	0	2.64977	4.09044	8.63428	2.60313	0	0.650551	0	0	0	0	0	0	0
fa_666.rst	T2	Soil	LSM	5-10	July	0	2.42682	7.9693	4.01111	0.716617	2.36594	0	1.92524	5.36918	18.5511	1.95449	0	2.01957	0	7.05124	7.40664	9.63257	3.02648	0	0	0	0	0	0	0	0.61771	0
fa_667.rst	T3	Soil	LSM	5-10	July	0	1.71091	4.64348	3.24268	0.577809	1.26415	0	0.905858	4.75379	11.891	1.16036	0	1.23603	0	2.2943	3.1542	6.01315	1.88978	0	0	0	0	0	0	0	0	0
fa_668.rst	T4	Soil	LSM	5-10	July	0	3.81413	10.4975	5.94189	1.20639	3.39455	0	2.41103	9.42517	26.8429	2.70763	0	2.80682	0	8.6613	9.52741	13.9964	5.97691	0	0	0	0	0	0	0	0	0
fa_669.rst	T5	Soil	LSM	5-10	July	0	2.9543	9.24527	6.19053	0.989392	2.55524	0	2.08514	7.66683	19.2676	2.28164	0	2.52565	0.615182	1.88238	5.59572	11.082	4.85683	0	0	0	0	0	0	0	0	0
fa_722.rst	T1	Soil	LSM	0-5	Oct	0	4.50212	11.1724	6.44035	1.47177	3.59303	0	3.93791	16.4559	31.1464	2.74557	0	2.62084	1.16512	7.40047	11.9335	28.014	4.74137	0	1.90464	0	0	0	0	0	0	0
fa_723.rst	T2	Soil	LSM	0-5	Oct	0	4.09754	11.5753	6.00036	1.17592	3.49763	0	3.26707	13.0892	27.0763	2.78722	0	2.05545	0.866391	7.04064	11.7375	24.24	4.54953	0	2.229	0	0	0	0	0	0	0
fa_724.rst	T3	Soil	LSM	0-5	Oct	0.435317	4.53063	12.4348	6.44311	1.3373	4.14211	0	4.12649	16.3924	30.7233	3.19118	0	2.85286	1.10041	5.62251	12.9778	32.4275	4.64635	0	2.08681	0.697117	0	0	0	0	0	0
fa_725.rst	T4	Soil	LSM	0-5	Oct	0.380693	3.81208	9.77615	5.07138	1.19084	2.91457	0	2.93269	14.8413	25.542	2.35339	0	1.70791	0.879052	6.57978	10.3326	24.8283	3.62163	0	2.23234	0.743305	0	0	0	0	0	0
fa_726.rst	T5	Soil	LSM	0-5	Oct	0.45533	4.18284	11.8141	6.21018	1.39022	3.72769	0	3.66588	16.4703	30.2317	3.07205	0	2.71573	1.07827	5.69232	12.7981	29.9282	4.39121	0	2.418	1.10239	0	0	0	0	0	0
fa_728.rst	T1	Soil	LSM	5-10	Oct	0.405496	3.43283	8.32197	5.49293	1.05541	2.49847	0	2.28342	10.786	21.1484	2.01765	0	2.08308	0.774041	3.41203	7.10553	16.1474	3.51718	0	0	0	0	0	0	0	0	0
fa_729.rst	T2	Soil	LSM	5-10	Oct	0.395994	2.70922	8.5108	4.34362	0.724227	2.55773	0	1.94903	6.24565	19.5253	1.87505	0	1.64601	0	4.6344	8.02747	11.5052	3.48759	0	0.618044	0	0	0	0	0	0	0
fa_730.rst	T3	Soil	LSM	5-10	Oct	2.50076	3.36118	9.71101	5.0658	0.819713	2.93629	0	2.83781	7.75135	19.6935	2.51162	0	3.13381	0	2.11907	7.11924	13.247	4.75096	0	0	0	0	0	0	0	0	0
fa_731.rst	T4	Soil	LSM	5-10	Oct	2.91376	2.8275	7.08946	4.03595	0.777839	1.84956	0	1.40405	7.76944	17.9081	1.8201	0	2.14382	0	2.00266	4.24721	9.10214	3.76273	0	0	0	0	0	0	0	0	0
fa_732.rst	T5	Soil	LSM	5-10	Oct	2.78334	3.01925	8.93755	4.58232	0.975916	2.69149	0	2.48739	9.04153	19.5431	2.23572	0	2.86117	0	2.15732	6.40482	14.0528	3.33935	0	0	0	0	0	0	0	0	0
fa_617.rst	T1	Soil	PZ	0-5	April	0	5.08683	7.27848	5.65081	1.48369	2.2979	0	2.61349	16.9179	22.8484	1.86686	0	1.9296	1.1374	3.63268	8.74652	21.2486	4.62179	0	3.7245	3.53826	0	0	0	0.617967	0	0
fa_618.rst	T2	Soil	PZ	0-5	April	0	5.69846	7.5899	5.46669	1.61744	2.27235	0	2.182	17.8708	27.5682	1.88686	0	0	1.11097	6.97035	9.06228	21.1992	5.43197	0	3.9039	6.45633	0	0	0	0.778925	0	0
fa_619.rst	T3	Soil	PZ	0-5	April	0	5.8794	7.894	9.1053	2.24621	2.4709	0.602787	3.60073	28.2929	28.755	1.80339	0	0	1.75807	3.84228	9.81078	27.5672	4.39828	0	3.18568	3.67272	0	0	0	0.767358	0	0
fa_620.rst	T4	Soil	PZ	0-5	April	0	4.57134	6.9295	5.98399	1.58111	2.00933	0	2.29396	16.7376	23.2744	1.67917	0	0	1.21044	3.7865	8.20507	21.9575	3.34018	0	2.76255	2.65481	0	0	0	0	0	0
fa_621.rst	T5	Soil	PZ	0-5	April	0	3.58267	6.54518	4.89774	1.23515	1.79825	0	2.17426	12.3739	17.5105	1.64133	0	0	0.922767	3.07332	6.05115	16.474	2.80327	0	2.10556	1.34164	0	0	0	0	0	0
fa_623.rst	T1	Soil	PZ	5-10	April	0	2.61723	6.32437	4.26671	0.909194	1.81288	0	1.74614	7.93565	13.9486	1.47951	0	1.67721	0	1.73528	4.20641	9.91885	2.9793	0	0.73404	0	0	0	0	0	0	0
fa_624.rst	T2	Soil	PZ	5-10	April	0	2.10227	5.08933	3.64207	0.711331	1.46491	0	1.27	6.01132	11.223	1.16641	0	1.28302	0	1.76086	3.32888	7.60646	2.52229	0	0.538627	0	0	0	0	0	0	0
fa_625.rst	T3	Soil	PZ	5-10	April	0	3.21688	5.99883	7.94298	1.27498	1.67436	0	1.69165	14.3481	17.0333	1.21966	0	1.80318	0.947107	2.15841	4.62191	14.3955	2.7456	0	1.25397	1.7337	0	0	0	0	0	0
fa_626.rst	T4	Soil	PZ	5-10	April	0	2.26035	4.85313	4.74024	0.816812	1.41644	0	1.22506	7.01963	11.3977	1.16553	0	1.55337	0.55155	1.30954	3.11068	8.49669	2.23252	0	0.734106	0.692653	0	0	0	0	0	0
fa_627.rst	T5	Soil	PZ	5-10	April	0	2.25775	5.30766	3.87238	0.821696	1.43791	0	1.32932	6.13359	12.9718	1.29176	0	1.52135	0	1.71836	3.29246	7.79502	2.26585	0	0	0	0	0	0	0	0	0
fa_680.rst	T1	Soil	PZ	0-5	July	0	4.59524	8.98399	6.90559	1.51491	2.66549	0	2.13813	15.1069	27.0879	2.39046	0	2.09264	1.18426	5.01532	7.38906	18.715	4.15765	0	2.7831	1.48908	0	0	0	0	0	0
fa_681.rst	T2	Soil	PZ	0-5	July	0	5.15763	7.9968	6.12792	1.64082	2.22902	0	1.75623	17.0215	29.7999	2.046	0	1.88514	1.14466	5.46364	7.44454	20.9677	4.1875	0	3.06778	2.92806	0	0	0	0.56802	0	0
fa_682.rst	T3	Soil	PZ	0-5	July	0	3.96295	7.32079	5.72349	1.58979	2.15827	0	2.03098	11.9243	21.9298	1.94098	0	2.11226	1.17711	2.14942	6.77755	15.4909	4.09677	0	2.94725	3.77346	0	0	0	0.55428	0	0
fa_683.rst	T4	Soil	PZ	0-5	July	0	5.18332	9.75237	8.47668	2.27065	2.93485	0	2.90999	18.0976	30.9103	2.58598	0	2.58213	1.86189	3.20663	10.4574	22.3561	6.01484	0	4.29725	7.16108	0	0	0	0	0	0
fa_684.rst	T5	Soil	PZ	0-5	July	0	4.73585	8.27112	7.0489	2.17511	2.53774	0	2.55945	16.3843	25.6555	2.08043	0	2.43892	1.64623	2.48467	8.31526	19.9423	5.50668	0	3.53797	4.17204	0	0	0	0.580512	0	0
fa_686.rst	T1	Soil	PZ	5-10	July	0	4.0149	8.91921	8.19211	1.53061	2.4483	0	2.56008	16.9141	24.5665	2.04468	0	2.22548	1.04614	2.49926	5.6138	16.5733	4.89775	0	0	0	0	0	0	0	0	0
fa_687.rst	T2	Soil	PZ	5-10	July	1.62245	2.45742	4.48702	4.22918	0.691723	1.24486	0	0.904666	5.99999	11.7749	0.909605	0	0	0	1.02813	2.54595	6.71918	2.49714	0	0	0	0	0	0	0	0	0
fa_688.rst	T3	Soil	PZ	5-10	July	2.0916	2.85838	5.22578	4.83121	0.705282	1.43028	0	0.974264	5.83341	12.4395	1.15836	0	0	0	0.924242	3.07079	6.75909	2.89638	0	0	0	0	0	0	0	0	0
fa_689.rst	T4	Soil	PZ	5-10	July	2.01429	2.39707	5.26682	4.33148	0.833289	1.44567	0	1.27882	6.86215	13.1959	1.17068	0	1.34864	0.612908	1.32296	3.2494	8.18251	2.51777	0	0	0	0	0	0	0	0	0
fa_690.rst	T5	Soil	PZ	5-10	July	2.81154	3.09136	7.24738	6.08529	1.14925	2.01097	0	1.78286	9.38141	16.8106	1.60577	0	1.93107	0.756388	1.51976	4.07441	11.3107	3.39485	0	0.818074	0	0	0	0	0	0	0
fa_743.rst	T1	Soil	PZ	0-5	Oct	2.77038	5.01477	8.37856	5.39484	1.73897	2.50104	0	2.5277	14.8345	26.416	2.17441	0	0	1.12551	4.74866	7.80847	19.8209	5.10607	0	2.60816	2.27207	0	0	0	0	0	0
fa_744.rst	T2	Soil	PZ	0-5	Oct	2.48295	4.65977	7.78221	5.06453	1.42188	2.19458	0	1.76283	15.519	26.3752	1.93739	0	1.68001	0.907633	4.3971	7.339	17.5153	4.53596	0	3.25781	3.50078	0	0	0	0	0	0
fa_745.rst	T3	Soil	PZ	0-5	Oct	1.7466	3.68872	6.4966	5.46006	1.29518	1.95731	0	1.5498	10.9863	18.7022	1.67484	0	0	0.886298	2.27339	5.2607	12.8765	2.93329	0	1.92318	1.41642	0	0	0	0	0	0.495512
fa_746.rst	T4	Soil	PZ	0-5	Oct	2.25988	5.1652	10.1665	9.41883	2.5755	2.89157	0	2.54937	16.3757	30.4775	2.66584	0	3.04744	2.01363	2.77097	10.4046	21.6708	5.5287	0	4.14638	6.20339	0	2.40551	0	0	0	0
fa_747.rst	T5	Soil	PZ	0-5	Oct	2.11138	5.91919	10.1421	7.98595	1.94633	2.78713	0	2.25673	18.0376	32.1213	2.59259	0	2.79767	1.46105	4.94819	8.6796	24.0782	4.43015	0	3.10016	1.76912	0	0	0	0	0	0.903278
fa_749.rst	T1	Soil	PZ	5-10	Oct	2.62604	4.07147	9.71756	6.09274	1.94939	2.52346	0	2.041	11.1358	25.2836	2.53222	0	3.22128	1.19001	8.30222	6.89308	13.5048	3.8554	0	0.941024	0	0	0	0	0	0	0
fa_750.rst	T2	Soil	PZ	5-10	Oct	0.673437	2.72427	5.74155	4.56485	0.955452	1.50423	0	0.965041	6.546	15.3623	1.39144	0	0	0	2.87269	3.56809	7.68719	2.5521	0	0	0	0	0	0	0	0	0
fa_751.rst	T3	Soil	PZ	5-10	Oct	0.801712	2.23535	5.09461	3.19098	0.819155	1.33083	0	1.01087	5.71944	12.4369	1.30143	0	0	0	1.54737	3.00126	6.89163	4.85666	0	0	0	0	0	0	0	0	0
fa_752.rst	T4	Soil	PZ	5-10	Oct	1.18515	2.99638	6.31798	6.39305	1.22369	1.7255	0	1.07402	7.73035	15.571	1.49907	0	2.06125	0	1.37893	3.5312	8.75129	3.02896	0	0	0	0	0	0	0	0	0
fa_753.rst	T5	Soil	PZ	5-10	Oct	1.24255	2.86322	6.01778	4.62442	0.924892	1.72638	0	1.19767	7.36862	15.3977	1.52782	0	1.9946	0	1.31225	3.36626	8.24022	2.78498	0	0	0	0	0	0	0	0	0
fa_575.rst	T1	Soil	USM	0-5	April	0	3.98781	14.2054	7.06633	1.59225	4.84209	0	3.81077	20.9116	28.6575	3.51921	0	2.91844	0.980465	5.41801	14.6571	47.7321	4.91807	0	1.63387	0.899536	0	0	0	0	0.854885	0
fa_576.rst	T2	Soil	USM	0-5	April	0	4.12611	15.0846	7.32546	1.53416	4.60009	0	5.36293	23.218	28.2336	3.71844	0	3.41077	0.999873	3.87404	14.0622	51.4521	5.25567	0	1.40386	0.974621	0	0	0	0	0	0
fa_577.rst	T3	Soil	USM	0-5	April	0.328742	4.24266	16.5359	8.33751	1.67784	5.15925	0	4.13603	26.9262	29.6467	3.77056	0	2.93011	0.971334	4.79415	16.0038	44.1801	5.35837	0	2.12612	0.751805	0	0	0.663122	0	1.01437	0
fa_578.rst	T4	Soil	USM	0-5	April	0	3.27947	12.1834	5.97397	1.40824	4.53743	0	3.02365	18.7161	26.0768	3.1216	0	2.50098	0.906246	4.94232	14.194	48.3819	4.24557	0	2.21643	0.69282	0.441849	0	0	0	0.649749	0
fa_579.rst	T5	Soil	USM	0-5	April	0	2.45638	12.2091	6.65642	1.06641	4.66643	0	3.3558	15.5401	19.9764	3.1923	0	2.72274	0.735835	3.38201	12.3573	35.1225	3.76002	0	1.46357	0.587718	0	0	0	0	0.450652	0
fa_581.rst	T1	Soil	USM	5-10	April	0	1.98056	10.5526	4.68569	0.76925	2.40695	0	3.23031	7.00772	15.0271	2.39412	0	2.8085	0	2.42272	8.1896	20.4267	3.2854	0	0.602149	0	0	0	0	0	0	0
fa_582.rst	T2	Soil	USM	5-10	April	0	2.0809	8.01554	3.93349	0.678899	1.94129	0	2.78498	6.48178	12.4662	1.8465	0	2.66247	0	0.924043	5.92652	14.6984	3.5928	0	0	0	0	0	0	0	0	0
fa_583.rst	T3	Soil	USM	5-10	April	0	1.99067	10.3559	4.84934	0.71265	2.65972	0	3.08874	7.2448	14.8687	2.39139	0	2.52516	0	1.95869	8.17866	20.7207	3.13967	0	0.720426	0	0	0	0	0	0	0
fa_584.rst	T4	Soil	USM	5-10	April	0	2.29708	12.2942	6.02144	0.930491	3.43965	0	4.32683	10.5046	20.0804	2.88173	0	3.54984	0.393294	3.23712	10.8264	28.5792	3.28765	0	0.979171	0	0	0	0	0	0	0
fa_585.rst	T5	Soil	USM	5-10	April	0	1.7545	8.48904	4.20871	0.648413	2.23487	0	2.9406	5.96424	13.9676	2.04585	0	2.25335	0	1.88875	7.79463	16.0021	3.22407	0	0.549341	0	0	0	0	0	0	0
fa_638.rst	T1	Soil	USM	0-5	July	0.290559	2.4836	9.06729	4.38643	0.963709	2.77059	0	2.6511	11.1859	18.1974	2.32733	0	1.89767	0.650998	3.48081	8.37415	27.8355	2.624	0	0.999724	0	0	0	0	0	0.36099	0
fa_639.rst	T2	Soil	USM	0-5	July	0.368746	3.07073	12.0944	5.95817	1.21544	4.04364	0	2.84938	14.1188	25.8214	3.06054	0	2.43592	0.837949	4.75817	11.7519	37.4353	3.72804	0	1.76378	0.490412	0	0	0	0	0.50968	0
fa_640.rst	T3	Soil	USM	0-5	July	0	2.80511	12.5212	5.9642	1.13428	4.21858	0	3.02708	13.4491	24.9892	3.16567	0	2.33279	0	5.60873	11.8276	37.7419	3.7138	0	1.56737	0	0	0	0	0	0	0
fa_641.rst	T4	Soil	USM	0-5	July	0.320744	2.35498	11.7529	6.38767	1.01948	5.29654	0	3.65589	15.0069	24.8898	3.49381	0	3.82321	0.787421	3.97468	14.9117	35.6858	3.9358	0	1.59755	0.61251	0.492679	0	0.420269	0	0.489594	0
fa_642.rst	T5	Soil	USM	0-5	July	0	2.53076	10.2647	5.25265	0.93319	3.12189	0	2.85238	11.4765	20.2197	2.65191	0	1.69038	0.629232	3.17078	8.88229	27.9174	3.09919	0	1.66981	0.588609	0	0	0	0	0	0
fa_644.rst	T1	Soil	USM	5-10	July	0	1.90737	8.79696	4.00468	0.656007	2.16108	0	2.65893	6.1913	13.7387	2.06764	0	2.14152	0.372675	1.86257	6.9139	17.5816	2.50393	0	0.49661	0	0	0	0	0	0	0
fa_645.rst	T2	Soil	USM	5-10	July	0	2.08851	10.8224	5.03999	0.816183	2.75302	0	3.54038	7.9458	17.9133	2.73439	0	3.03646	0.365191	2.68526	9.04678	22.3998	3.06215	0	0.722785	0	0	0	0	0	0	0
fa_646.rst	T3	Soil	USM	5-10	July	0	1.25014	6.09885	2.98555	0.446967	1.58644	0	1.87546	4.05754	10.2208	1.49172	0	1.55672	0	1.84695	5.06242	10.9758	1.67649	0	0	0	0	0	0	0	0	0
fa_647.rst	T4	Soil	USM	5-10	July	0	0.964666	4.98946	3.19284	0.405034	1.68549	0	1.74878	3.99832	9.69494	1.38093	0	1.63109	0	1.29635	4.86669	9.21253	1.53083	0	0.354631	0	0	0	0	0	0	0
fa_648.rst	T5	Soil	USM	5-10	July	0	1.60962	7.21217	3.83752	0.524985	2.13665	0	2.09662	5.36398	12.3164	1.8167	0	1.67292	0	1.59956	5.81154	13.3564	2.31276	0	0	0	0	0	0	0	0	0
fa_701.rst	T1	Soil	USM	0-5	Oct	0.489796	3.01496	13.9349	6.19639	1.14279	3.94663	0	2.99369	13.7512	22.2169	3.18192	0	2.40013	0.729357	2.56366	9.67078	30.9642	3.71923	0	1.43838	0	0	0	0	0	0	0
fa_702.rst	T2	Soil	USM	0-5	Oct	0.482199	2.92552	13.8397	6.72542	1.07372	4.44927	0	3.27585	13.1427	22.6227	3.49553	0	2.80819	0.716305	2.3026	10.643	28.3041	4.03172	0	1.42202	0.505266	0	0	0	0	0	0
fa_703.rst	T3	Soil	USM	0-5	Oct	0.322466	3.17992	11.3734	5.6988	1.16559	4.18479	0	2.68155	18.8576	23.2069	2.8833	0	2.47596	0.62022	6.01583	14.1326	38.7772	4.03162	0	1.2806	0.890461	0	0	0	0	0.487858	0
fa_704.rst	T4	Soil	USM	0-5	Oct	0.504285	2.81212	12.7913	7.29988	1.07554	5.146	0	3.80685	14.5177	25.2578	3.49796	0	4.44153	0.874193	2.26702	14.1059	38.0115	4.18534	0	1.07814	0	0	0	0.471825	0	0	0
fa_705.rst	T5	Soil	USM	0-5	Oct	0	4.35567	19.5135	9.03348	1.78405	5.80591	0	4.60812	19.849	34.8942	4.75064	0	3.4862	1.1932	5.90457	14.4024	45.9978	5.43991	0	3.15696	0.936165	0	0	0	0	0.678769	0
fa_707.rst	T1	Soil	USM	5-10	Oct	0.630195	1.94523	10.0393	4.71012	0.740388	2.49157	0	2.65934	6.72341	14.1934	2.36869	0	2.51879	0.338147	1.44327	6.79058	16.1684	2.62238	0	0.406657	0	0	0	0	0	0	0
fa_708.rst	T2	Soil	USM	5-10	Oct	0.65253	1.45749	6.19694	3.53651	0.448664	1.75581	0	0	4.126	10.1526	1.56543	0	1.79395	0	0.652848	4.37065	9.38375	2.33463	0	0	0	0	0	0	0	0	0
fa_709.rst	T3	Soil	USM	5-10	Oct	0.530518	1.52953	6.53166	4.16765	0.590009	2.48431	0	1.76668	7.07552	11.6766	1.79903	0	2.03749	0.437573	1.4401	6.37472	16.8657	2.21315	0	0.578103	0.26705	0	0	0	0	0.25523	0
fa_710.rst	T4	Soil	USM	5-10	Oct	0.296816	1.45908	6.38129	4.66555	0.640916	1.99109	0	2.48766	5.27122	11.8822	1.74794	0	2.56256	0.362644	0.752131	4.91972	11.3721	1.84324	0	0	0	0	0	0	0	0	0
fa_711.rst	T5	Soil	USM	5-10	Oct	0.34789	1.8579	8.2164	4.59689	0.571827	2.37888	0	2.25198	5.23799	13.8039	2.069	0	2.10895	0	1.55219	5.78959	13.5586	2.76146	0	0	0	0	0	0	0	0	0
